# Supplementary material for: Repression and 3D-restructuring resolves regulatory conflicts in evolutionarily rearranged genomes
Source: Cell. 2022 Sep 29;185(20):3689–3704.e21. doi: 10.1016/j.cell.2022.09.006 (PMC9567273; doi:10.1016/j.cell.2022.09.006)
Supplement: Table S1. List of mutant ESCs with sgRNAs, donor knockin plasmids and genotyping primers indicated, related to Figures 1, 2, 3, 4, 5, S1, S3, S4, and S5 — Breakpoint genotyping primers are used to detect deletions (del), site specific integration (ssi) or specific KI-construct (kic). [file mmc1.xlsx]

## Sheet: Revision_ Table S1 cell lines
Table S1: Cell lines, sgRNAs, Homology constructs	Mutant ESC Line	Source	Parental ESC Line	Type	sgRNA/Homology Construct		Relavent Target Coordinates (mm10)	sgRNA sequence (5'-->3')	Genotyping PCR Primer (Primers for deletion (del) /site specific integration (ssi) /specific KI-construct (kic))	Genotyping PCR Primer to detect wt signal surrounding sgRNA site	Copynumber Genotyping qPCR Primer
1	ΔD1	this paper	Wt G4 ESC	SV Deletion	57_sgRNA_D1_Cen	58_sgRNA_D1_Tel	chr8:41457521-41457541 + chr8:43108934-43108954	GTGCCATTTAGACATAACGG GATGTCTCACAAGTAACCAG	1+4 (del)	1+2 (wt) ,3+4 (wt)	9+10,11+12,13+14,15+16
2	ΔD2	this paper	Wt G4 ESC	SV Deletion	59_sgRNA_D2_Cen	60_sgRNA_D2_Tel	chr8:43402062-43402082 + chr8:44932010-44932030	gatataaggagggtccaagg tcataggcccctccacaccg	5+8 (del)	5+6 (wt) ,7+8 (wt)	17+18,19+20,21+22
3	ΔD1+2	this paper	ΔD2	SV Deletion	57_sgRNA_D1_Cen	58_sgRNA_D1_Tel	chr8:41457521-41457541 + chr8:43108934-43108954	GTGCCATTTAGACATAACGG GATGTCTCACAAGTAACCAG	1+4 (del), 5+8 (del)	3+4 (wt), 5+6 (wt), 5+6 (wt) ,7+8 (wt)	9+10,11+12,13+14,15+16, 17+18,19+20,21+22
4	ΔRex1R	this paper	Wt G4 ESC	SV Deletion	58_sgRNA_D1_Tel	59_sgRNA_D2_Cen	chr8:43108934-43108954 + chr8:43402062-43402082	GATGTCTCACAAGTAACCAG gatataaggagggtccaagg	3+6 (del)	3+4 (wt), 5+6 (wt)	23+24,25+26,27+28
5	FRT_Hsp68_Fat1enh	this paper	C2 ESC	Enhancer reporter	210_FRT_Fat1_Enh	pCAGGS-flpE-puro (addgene)	Col1a1	N/A	69+70 (ssi), 71+72 (ssi)		29+30
6	Fat1enh_KO	this paper	Wt G4 ESC	Knockout	281_sgRNA_Fat1enh_cen	282_sgRNA_Fat1enh_tel	chr8:41591098 -41591117 + chr8:41595146-41595165	AAGACGGACTGATCTTCCAG ACGATTTTAGGTGACCTCTG	83+84 (del), 83+85 (del)	86+87 (wt)
7	D1_Glob_LacZ	this paper	Wt G4 ESC	Sensor	164_Hom_D1_BGlob_LacZ	079_sgRNA_KI_D1	chr8:41547011-41547031	CCTTAAGTAAGTGTACAGCG	37+38 (ssi), 29+30 (kic)	39+40 (wt)	29+30
8	D1-mid_Glob_LacZ	this paper	Wt G4 ESC	Sensor	139_Hom_D1mid_BGlob_LacZ	167_sgRNA_KI_D1mid	chr8:42548275-42548294	AAGACCATGGAAACCATGCT	33+34 (ssi), 29+30 (kic)	35+36 (wt)	29+30
9	Zfp42Ra_Glob_LacZ	this paper	Wt G4 ESC	Sensor	140_Hom_Rex1Ra_BGlob_LacZ	105_sg_KI_Ins_Triml	chr8:43159304-43159323	GGGGAGGTGAAAAATCTTGG	65+66 (ssi), 29+30 (kic)	67+68 (wt)	29+30
10	Zfp42Rb_Glob_LacZ	this paper	Wt G4 ESC	Sensor	137_Hom_Rex1Rb_BGlob_LacZ	076_sg_KI_Ins_ZFP42	chr8:43287046-43287066	TGGAAGATACCTATACACCA	29+30 (kic), 38+41 (kic), 38+42 (ssi), 79+80 (ssi)	31+32 (wt)	29+30
11	Zfp42Rb_Trimlprom_LacZ	this paper	Wt G4 ESC	Sensor	218_Hom_Rex1Rb_Trimlcore_LacZ	076_sg_KI_Ins_ZFP42	chr8:43287046-43287066	TGGAAGATACCTATACACCA	47+48, 29+30(kic), 38+41 (kic), 38+42 (ssi), 79+80(ssi)	31+32 (wt)	29+30
12	Zfp42Rb_Zfpmidiprom_LacZ	this paper	Wt G4 ESC	Sensor	221_Hom_Rex1Rb_Zfppromidi_LacZ	076_sg_KI_Ins_ZFP42	chr8:43287046-43287066	TGGAAGATACCTATACACCA	45+46 (ssi), 29+30(kic), 38+41 (kic), 38+42 (ssi), 79+80(ssi)	31+32 (wt)	29+30
13	Zfp42Rb_Fat1prom_LacZ	this paper	Wt G4 ESC	Sensor	222_Hom_Rex1Rb_Fat1core_LacZ	076_sg_KI_Ins_ZFP42	chr8:43287046-43287066	TGGAAGATACCTATACACCA	29+30 (kic), 38+41 (kic), 38+42 (ssi), 79+80(ssi)	31+32 (wt)	29+30
14	Rex1Rc_Glob_LacZ	this paper	Wt G4 ESC	Sensor	165_Hom_Rex1Rc_BGlob_LacZ	151_sgRNA_KI_ZFP3	chr8:43309852-43309875	ACTGTTGGGATACAGGTCAA	49+38 (ssi), 29+30 (kic)	51+52 (wt)	29+30
15	D2-mid_Glob_LacZ	this paper	Wt G4 ESC	Sensor	138_Hom_D2mid_BGlob_LacZ	78_sgRNA_KI_D2mid	chr8:44001720-44001740	CAAAGCCCTTGAACATACGG	38+51 (ssi), 29+30 (kic)	53+54 (wt)	29+30
16	D2_Glob_LacZ	this paper	Wt G4 ESC	Sensor	166_Hom_D2_BGlob-LacZ	168_sgRNA_KI_D2	chr8:44934807-44934826	AAGCTTGCAGAGACTGATCG	34+55 (ssi), 29+30 (kic)	61+62 (wt)	29+30
17	Frg1_Glob_LacZ	this paper	Wt G4 ESC	Sensor	280_Hom_Frg1_sensor_LacZ	279_sgRNA_KI_Frg1sensor	chr8:41385464-41385486	CTAGACGCAGAAGACATGGG	75+76(ssi),77+78(ssi)		29+30
18	R26_Glob_LacZ	this paper	Wt G4 ESC	Sensor	152_Hom_Rosa26_ins_BGlob_LacZ	EN479 (addgene)	chr6:113076008 113076027	TGGGCGGGAGTCTTCTGGGC	57+58 (ssi), 29+30 (kic)	63+64 (wt)	29+30
19	R26_Trimlprom_LacZ	this paper	Wt G4 ESC	Sensor	214_Hom_Rosa26_ins_Trimlcore_LacZ	EN479 (addgene)	chr6:113076008 113076027	TGGGCGGGAGTCTTCTGGGC	57+58 (ssi), 29+30 (kic)	63+64 (wt)	29+30
20	R26_Zfpmidiprom_LacZ	this paper	Wt G4 ESC	Sensor	217_Hom_Rosa26_ins_ZFPpromidi_LacZ	EN479 (addgene)	chr6:113076008 113076027	TGGGCGGGAGTCTTCTGGGC	57+58 (ssi), 45+56 (ssi), 29+30 (kic)	63+64 (wt)	29+30
21	R26_Fat1prom_LacZ	this paper	Wt G4 ESC	Sensor	226_Hom_Rosa26_Fat1core_LacZ	EN479 (addgene)	chr6:113076008 113076027	TGGGCGGGAGTCTTCTGGGC	57+58 (ssi), 29+30 (kic)	63+64 (wt)	29+30
22	ΔDNMT3B	this paper	Wt G4 ESC	Knockout	300_sgRNA_ALM_Dnmt3b_ex3_g1	301_sgRNA_ALM_Dnmt3b_gRNA	chr2:153661525-153661544 + chr2:153661525-153661544	GCTGAATTATACCCGCCCCA GGGAGCATCCTTCGTGTCTG	59+60 (del), 73+74 (del)	N/A	N/A
23	ΔD1+2+DNMT3B	this paper	ΔD1+2	Knockout	300_sgRNA_ALM_Dnmt3b_ex3_g1	301_sgRNA_ALM_Dnmt3b_gRNA	chr2:153661525-153661544 + chr2:153661525-153661544	GCTGAATTATACCCGCCCCA GGGAGCATCCTTCGTGTCTG	59+60 (del), 73+74 (del)	N/A	N/A
24	ΔZfp42	this paper	Wt G4 ESC	Knockout	267_sgRNA_Zfp42prom_cen	268_sgRNA_Zfp42prom_tel	chr8:43302254-43302273 + chr8:43332328-43332347	TTAATGTTCAAATTCCACGC CCCTTTGCTTTCACCGCGT	81+82 (del)	90+91 (wt)	90+91
25	ΔZfp42Triml	this paper	ΔZfp42	Knockout	269_sgRNA_Trimprom_cen	270_sgRNA_Trimprom_tel	chr8:43176771-43176790 + chr8:43181930-43181949	CCCGAAACTGCTTAACTAAC GCACACTTAATCCAAGTAC	81+82 (del), 88+89 (del)	90+91 (wt), 92+93 (wt)	90+91, 92+93
26	endoZfp42_LacZ	this paper	Wt G4 ESC	Gene tagging	287_Hom_Endotag_Zfp42_lacZ	289_sgRNA_endo_tag_Zfp42	chr8: 43296535-43296554	TTTGGGTTATTATCTAAGGC	94+66 (ssi), 94+29 (ssi), 95+43 (ssi)	94+44 (wt)	29+30
27	ΔDNMT3B_endoZfp42_LacZ	this paper	ΔDNMT3B	Gene tagging	287_Hom_Endotag_Zfp42_lacZ	289_sgRNA_endo_tag_Zfp42	chr8: 43296535-43296554	TTTGGGTTATTATCTAAGGC	94+66 (ssi), 94+29 (ssi), 95+43 (ssi)	94+44 (wt)	29+30
28	CTCF-AID-GFP E14 ESCs	Elphege et al. 2017	E14 ESCs	Aid Degron	N/A	N/A	N/A	N/A	N/A	N/A	N/A
29	Rad21-AID-GFP E14 ESCs	Liu et al. 2020	E14 ESCs	Aid Degron	N/A	N/A	N/A	N/A	N/A	N/A	N/A
30	Wt G4 ESC	Georg et al. 2007	Mouse embryonic G4 stem cells (129Sv x C57BL/6)		N/A	N/A	N/A	N/A	N/A	N/A	N/A
31	293FT	Thermofisher	N/A	N/A	N/A	N/A	N/A	N/A	N/A	N/A	N/A
