# Supplementary material for: Repression and 3D-restructuring resolves regulatory conflicts in evolutionarily rearranged genomes
Source: Cell. 2022 Sep 29;185(20):3689–3704.e21. doi: 10.1016/j.cell.2022.09.006 (PMC9567273; doi:10.1016/j.cell.2022.09.006)
Supplement: Table S2. List of oligonucleotides for DamID processing, promoter cloning and genotyping, related to Figures 1, 2, 3, 4, 5, S1, S3, S4, and S5 [file mmc2.xlsx]

## Sheet: Revision_Table S2 oligonucleoti
Primer number	Name	Sequence (5'-->3')	Binding site
1	genotyping_1F	TACAGCTGCCTCTTGTTGGT	binds downstream of sgRNA cutting side 57_sgRNA_D1_Cen
2	genotyping_2R	AGCAACTGTCAGTCCCTCTC	binds upstream of sgRNA cutting side 57_sgRNA_D1_Cen
3	genotyping_3F	TGCCGAGCTATTAGAAGGGG	binds downstream of sgRNA cutting side 58_sgRNA_D1_Tel
4	genotyping_4R	TCTGCTCGTTCACCTTACCT	binds upstream of sgRNA cutting side 58_sgRNA_D1_Tel
5	genotyping_5F	GAGACCCACCTGAAGACCAA	binds downstream of sgRNA cutting side 59_sgRNA_D2_Cen
6	genotyping_6R	CCGTCTCCCCAACACCTAAT	binds upstream of sgRNA cutting side 59_sgRNA_D2_Cen
7	genotyping_7F	TAGAATTCTGCAGTCGGGGC	binds downstream of sgRNA cutting side 60_sgRNA_D2_Tel
8	genotyping_8R	ACTGTTTTGGGAGACTGTGGA	binds upstream of sgRNA cutting side 60_sgRNA_D2_Tel
9	genotyping_9F	CCCCATTCTCAAGGTTCTCC	binds within Dessert 1
10	genotyping_10R	TGAGTTTCGCAGATGATCCA	binds within Dessert 1
11	genotyping_11F	GATTCATGGCCTCGTCTGTC	binds within Dessert 1
12	genotyping_12R	CGGGTGAAACACACAATCAA	binds within Dessert 1
13	genotyping_13F	TCAGGACCATTTTCCCATCTT	binds within Dessert 1
14	genotyping_14R	TTGCTTGCCCATCTGCTAAT	binds within Dessert 1
15	genotyping_15F	TTCACCTTGGGGTCTTTTGA	binds within Dessert 1
16	genotyping_16R	CTACCACAGCCTGGCTTGAC	binds within Dessert 1
17	genotyping_17F	TTCCCCTTCTGGATTGAGGT	binds within Dessert 2
18	genotyping_18R	CAAAATGAAACGGGCACTGT	binds within Dessert 2
19	genotyping_19F	AAATTGGCAAAGGGGACTACA	binds within Dessert 2
20	genotyping_20R	CCAACTCTGCCCACGATAAA	binds within Dessert 2
21	genotyping_21F	CCAAAGGCATCCACAGACAT	binds within Dessert 2
22	genotyping_22R	AAGGGCAGTGGAGGAAGTGT	binds within Dessert 2
23	genotyping_23F	TCCCCTGCAAGAGGGTTATT	binds within Zfp42R
24	genotyping_24R	GTCAGGCTCTGCCTGTTGTC	binds within Zfp42R
25	genotyping_25F	TCTTCCTCCCCACACAACAG	binds within Zfp42R
26	genotyping_26R	TCGGCAGAAGCAACTTAGGA	binds within Zfp42R
27	genotyping_27F	TGACCTGATTTATCAAGGCCATA	binds within Zfp42R
28	genotyping_28R	TGTATTGAGAGAGGCTGCTTTTG	binds within Zfp42R
29	genotyping_29F	TTCAACATCAGCCGCTACAG	binds within LacZ
30	genotyping_30R	CGTCGATATTCAGCCATGTG	binds within LacZ
31	genotyping_31F	TCCGTCCTTTTCAATGACCT	binds downstream ofsgRNA cutting side 076_sg_KI_Ins_ZFP42
32	genotyping_32R	gccacgattgaaaccacttt	binds upstream ofsgRNA cutting side 076_sg_KI_Ins_ZFP42
33	genotyping_33F	TGTGAGCAACTTTCTTAGCGGAAA	binds downstream ofsgRNA cutting side 167_sgRNA_KI_D1mid
34	genotyping_34R	acctgcaggctagaagcaaa	binds withinbeta-globin promoter
35	genotyping_35F	GAACCATTTGTTAATAAGTAAAGCAGA	binds downstream ofsgRNA cutting side 167_sgRNA_KI_D1mid
36	genotyping_36R	CAGGAAATTGAGCTCCTTTGA	binds upstream ofsgRNA cutting side 167_sgRNA_KI_D1mid
37	genotyping_37F	CGGGTTAAGGGAGAGAGATAGGA	binds downstream ofsgRNA cutting side 079_sgRNA_KI_D1
38	genotyping_38R	TCTTTCTAGAAGATGAAGGGCGA	binds binds ~50bp spacer sequence of knock-in construct
39	genotyping_39F	CCCAGGAGCTGACTATTTGG	binds downstream ofsgRNA cutting side 079_sgRNA_KI_D1
40	genotyping_40R	ACCTGGAACGATTAGGCAGA	binds upstream ofsgRNA cutting side 079_sgRNA_KI_D1
41	genotyping_41F	CCCCACCCATTTGTTTATTGAA	binds downstream ofsgRNA cutting side 076_sg_KI_Ins_ZFP42
42	genotyping_42F	CGTCCTTTTCAATGACCTGA	binds downstream ofsgRNA cutting side 076_sg_KI_Ins_ZFP42
43	genotyping_96R	CCGTAATGGGATAGGTcACG	binds withinLacZ
44	genotyping_97R	GTATAGCCCTGGCTGTCCTG	binds within genomic region close at KI sidefor endoZfp42_LacZ
45	genotyping_45R	cactctagaccccagcctct	binds upstream ofsgRNA cutting side 076_sg_KI_Ins_ZFP42
46	genotyping_46F	ATGATCTCACGGACGCATGG	binds downstream ofsgRNA cutting side 076_sg_KI_Ins_ZFP42
47	genotyping_47F	CCATTTGGGGCCTGATGGAT	binds downstream ofsgRNA cutting side 076_sg_KI_Ins_ZFP42
48	genotyping_48R	ACAGTGGAAATCTAGGCGGC	binds upstream ofsgRNA cutting side 076_sg_KI_Ins_ZFP42
49	genotyping_49F	TAAGCAGCAACAGCAAAACAAAA	binds downstream ofsgRNA cutting side 151_sgRNA_KI_ZFP3
50	genotyping_50F	cataagcacaggggtgtcgt	binds downstream ofsgRNA cutting side 78_sgRNA_KI_D2mid
51	genotyping_51F	CAGAAAGAGAGAGGAAGAAGTAGG	binds downstream ofsgRNA cutting side 151_sgRNA_KI_ZFP3
52	genotyping_52R	CACACCTGCCACCTTACTCA	binds downstream ofsgRNA cutting side 151_sgRNA_KI_ZFP3
53	genotyping_53F	CATAAATTCTGTACCAGCTTTACC C	binds downstream ofsgRNA cutting side 78_sgRNA_KI_D2mid
54	genotyping_54R	GAAAGGGGAAAAGAACCTGAA	binds upstream ofsgRNA cutting side 78_sgRNA_KI_D2mid
55	genotyping_55F	GCCTCAGGAGAGTTTGCATC	binds downstream ofsgRNA cutting side 168_sgRNA_KI_D2
56	genotyping_56F	AGGTCCTGAAGAAGCTTGGC	binds within genomic regionat Rosa26
57	genotyping_57F	TGCCATGAGTCAAGCCAGTC	binds within genomic regionat Rosa26
58	genotyping_58F	GGTACCCTCGTGATCTGCAA	binds binds ~50bp spacer sequence of knock-in construct
59	genotyping_59F	GTTCGACTTGGTGATTGGTGGAAG	binds downstream ofsgRNA cutting side 300_sgRNA_ALM_Dnmt3b_ex3_g1
60	genotyping_60R	GCCACACCCTCCTCTGAGC	binds upstream ofsgRNA cutting side 300_sgRNA_ALM_Dnmt3b_ex3_g1
61	genotyping_61F	TCCAGAAGTTGGAGGACGAC	binds downstream ofsgRNA cutting side 168_sgRNA_KI_D2
62	genotyping_62R	ACTCCTCGCAACGAGTCTGT	binds upstream ofsgRNA cutting side 168_sgRNA_KI_D2
63	genotyping_63F	CAGGACAACGCCCACACA	binds downstream ofsgRNA cutting side 152_Hom_Rosa26_ins_BGlob_LacZ
64	genotyping_64R	CCTCCTGGCTTCTGAGGAC	binds upstream ofsgRNA cutting side 152_Hom_Rosa26_ins_BGlob_LacZ
65	genotyping_65F	AGTTCCCTGGGGGACAATAC	binds downstream ofsgRNA cutting side 105_sg_KI_Ins_Triml
66	genotyping_66R	cggtcgctaccattaccagt	binds within LacZ
67	genotyping_67F	CCTGACCAGGATTTTGAGATG	binds downstream ofsgRNA cutting side 105_sg_KI_Ins_Triml
68	genotyping_68R	GCTTACATCCTGGGAAGGTG	binds upstream ofsgRNA cutting side 105_sg_KI_Ins_Triml
69	genotyping_69F	tgctcgcacgtacttcattc	binds within genomic region at Col1a
70	genotyping_70R	AAATGTGCCCTGTGAACCTC	binds within cloned Fat1-enh sequence
71	genotyping_71F	tgctcgcacgtacttcattc	binds within genomic region at Col1a
72	genotyping_72R	TATTGCACCTTTCCCACTCC	binds within cloned Fat1-enh sequence
73	genotyping_73F	GATCATGGACATGTGAGCCTGAGAC	binds downstream ofsgRNA cutting side 301_sgRNA_ALM_Dnmt3b_gRNA
74	genotyping_74F	CAAGTGGTCTCAGAACTGCTAAGAG	binds upstream ofsgRNA cutting side 301_sgRNA_ALM_Dnmt3b_gRNA
75	genotyping_75	TAAGTCGGCCTGTCTTGGTC	binds upstream ofsgRNA cutting side 279_sgRNA_KI_Frg1sensor
76	genotyping_76	AGAAAGACTGGAGTTGCAGA	binds binds ~50bp spacer sequence of knock-in construct
77	genotyping_77	AAGGTCAAGGCAGGCACTTA	binds downstream ofsgRNA cutting side 279_sgRNA_KI_Frg1sensor
78	genotyping_78	AAGAGGGGGAAGGGATT	binds binds ~50bp spacer sequence of knock-in construct
79	genotyping_79F	AAACTTGCATTGGCTGTCCT	binds downstream ofsgRNA cutting side 076_sg_KI_Ins_ZFP42
80	genotyping_80R	gacagtatcggcctcaggaa	binds withinLacZ
81	genotyping_81F	CAATGCAACTCCAGTGAGGA	binds downstream ofsgRNA cutting side 267_sgRNA_Zfp42prom_cen
82	genotyping_82R	CATACCGTCATGCCCAACAC	binds upstream ofsgRNA cutting side 268_sgRNA_Zfp42prom_tel
83	genotyping_83F	GCCTCCTACTGCTCCTTGTG	binds downstream ofsgRNA cutting side 281_sgRNA_Fat1enh_cen
84	genotyping_84R	GGTGGGTCATGACGTCTTTT	binds upstream ofsgRNA cutting side 282_sgRNA_Fat1enh_tel
85	genotyping_85R	CACACCCCAATTCACATCAA	binds upstream ofsgRNA cutting side 282_sgRNA_Fat1enh_tel
86	genotyping_86F	CTGGAGTTGTGTGTGGATGG	binds within deleted region within 86Fat1enh3_wt_F
87	genotyping_87R	CCACTGGAGCGAAACAAAAT	binds within deleted region within 87Fat1enh3_wt_R
88	genotyping_88R	AAGGCAGACGGATTTCTGAC	binds downstream ofsgRNA cutting side 269_sgRNA_Trimprom_cen
89	genotyping_89F	CGTGTCCCCCTTTCTAACAC	binds upstream ofsgRNA cutting side 270_sgRNA_Trimprom_tel
90	genotyping_90F	TCCATGAAGGGGAGAGATTG	binds within deleted region of ΔZfp42
91	genotyping_91R	GAGCAGCAAGACCTTTTTGG	binds within deleted region of ΔZfp42
92	genotyping_92F	AAAAAGCAAGCGACTTTGGA	binds within deleted region of ΔZfp42Triml
93	genotyping_93R	GACAGCACCATGCTCTGAAA	binds within deleted region of ΔZfp42Triml
94	genotyping_94F	CTTTGCGTGGGTTAGGATGT	binds within genomic region at KI sidefor endoZfp42_LacZ
95	genotyping_95R	TCAGATGTGGAGTTGGTGGA	binds within genomic region at KI sidefor endoZfp42_LacZ
96	genotyping_96R	CCGTAATGGGATAGGTcACG	binds withinLacZ
97	genotyping_97R	GTATAGCCCTGGCTGTCCTG	binds within genomic region at KI sidefor endoZfp42_LacZ
	Name	Sequence (5'-->3')	Purpose
1	WISH_mouse_Fat1_F	caaactcctccccaaagtgc	WISH probe
2	WISH_mouse_Fat1_R	accacacagatccagcagaa	WISH probe
3	WISH_mouse_Rex1-1_F	cgaggtgagttttccgaacc	WISH probe
4	WISH_mouse_Rex1-1_R	agtttcgagctctccgtgaa	WISH probe
5	WISH_mouse_Rex1-2_F	ggccagtccagaataccaga	WISH probe
6	WISH_mouse_Rex1-2_R	cgtatgcaaaagtccccatc	WISH probe
7	WISH_mouse_Triml_F	ttattgggaggtggctgtgg	WISH probe
8	WISH_mouse_Triml_R	tggtgttcacaaagtctggatc	WISH probe
9	WISH_chicken_Fat1-1_F	gtgtcgtggtggttttggtt	WISH probe
10	WISH_chicken_Fat1-1_R	tcccctctctctctcttccc	WISH probe
11	WISH_chicken_Fat1-2_F	tgtcaaaccttggttgtggg	WISH probe
12	WISH_chicken_Fat1-2_R	tgtatgcttccactgcttcg	WISH probe
13	WISH_opossum_Fat1_F	GGTAGACATTTGGCCATGCT	WISH probe
14	WISH_opossum_Fat1_R	CACGATGGCGTAGGTAGGAT	WISH probe
15	Clone_Zfpprom_F	aCCTGCAGGaactgccactcgtacccag	Promoter cloning
16	Clone_Zfpprom_midi_R	AAGGTACCcatgacccacgctctcaaag	Promoter cloning
17	Primer enhancer 3 fw	ATTAATTAAAGGTACCTTCCTAGCTCGGCCTTCTT	Enhancer cloning
18	Primer enhancer 3 rev	ATTAATTAAGGTACCTTCTTCGTGGTTCAGTTTTGG	Enhancer cloning
19	qPCR_mGAPDH_F	TCAAGAAGGTGGTGAAGCAG	RT-PCR
20	qPCR_mGAPDH_R	ACCACCCTGTTGCTGTAGCC	RT-PCR
21	qPCR_LacZ_F	TTCAACATCAGCCGCTACAG	RT-PCR
22	qPCR_LacZ_R	CGTCGATATTCAGCCATGTG	RT-PCR
23	Bisul primer outer- Rex1 endogenous promoter	TAAGATTTTTATTAATTTGGAAGAGTT	Bisulfuid cloning sequencing
24	Bisul primer outer- Rex1 endogenous promoter	CAAATCTATAACAAAAATACTAAAATA	Bisulfuid cloning sequencing
25	Bisul primer inner- Rex1 endogenous promoter	GGAAGAGTTAAAATTTTAAATTGTTG	Bisulfuid cloning sequencing
26	Bisul primer inner- Rex1 endogenous promoter	AATATAACTAAATCTCAAAACCAAAC	Bisulfuid cloning sequencing
27	Bisul primer outer- Rex1-LacZ-KI promoter	CCTATAACCAACTTTCATCAACAT	Bisulfuid cloning sequencing
28	Bisul primer outer- Rex1-LacZ-KI promoter	GTTTGTAATAGAGGTATTGAGATG	Bisulfuid cloning sequencing
29	Bisul primer inner- Rex1-LacZ-KI promoter	ACCTACAAAAACTACCACTC	Bisulfuid cloning sequencing
30	Bisul primer inner- Rex1-LacZ-KI promoter	ATGTGATTGAGTTTTAAGGTTAGG	Bisulfuid cloning sequencing
