# Supplementary material for: Repression and 3D-restructuring resolves regulatory conflicts in evolutionarily rearranged genomes
Source: Cell. 2022 Sep 29;185(20):3689–3704.e21. doi: 10.1016/j.cell.2022.09.006 (PMC9567273; doi:10.1016/j.cell.2022.09.006)
Supplement: Table S3. Summary of Oligopaint library with regions of interest indicated and oligonucleotide primer sequences, related to Figures 3, 4, and S4 [file mmc3.xlsx]

## Sheet: Revision_Table S3 Oligopaint Pr
Oligopaint Probe Set (35-41mers)
ID	chr	start	end	size	probes	probes/kb
Flank 1	chr 8	40400000	41457521	1057521	7780	7364
Desert 1	chr 8	41457521	43108935	1651414	8179	4953
Zfp42R	chr 8	43108935	43402062	293127	1819	6218
Desert 2	chr 8	43402062	44932011	1529949	8556	5595
Flank 2	chr 8	44932011	46100000	1167989	11328	9742
Emulsion PCR with universal primers
Primer code	Primer name	Primer sequence	Primer name	Primer sequence
Univ1	BB297-FWD	GACTGGTACTCGCGTGACTTG	BB299-REV	GTAGGGACACCTCTGGACTGG
PCR1 with FWD 5' phosphorylation and REV 53mer primers
Primer code - color	Primer name	Primer sequence	Primer name	Primer sequence
A - green	BB82-FWD	/5Phos/GTATCGTGCAAGGGTGAATGC	Sec1-BB278-REV	/Sec1BS/GAGCAGTCACAGTCCAGAAGG
B - green	BB81-FWD	/5Phos/ATCCTAGCCCATACGGCAATG	Sec1-BB281-REV	/Sec1BS/GGACATGGGTCAGGTAGGTTG
B - red	BB81-FWD	/5Phos/ATCCTAGCCCATACGGCAATG	Sec6-BB281-REV	/Sec6BS/GGACATGGGTCAGGTAGGTTG
C - red	BB287-FWD	/5Phos/CGCTCGGTCTCCGTTCGTCTC	Sec6-BB288-REV	/Sec6BS/GGGCTAGGTACAGGGTTCAGC
D -green	BB293-FWD	/5Phos/CCGAGTCTAGCGTCTCCTCTG	Sec1-BB294-REV	/Sec1BS/AACAGAGCCAGCCTCTACCTG
E - green	BB298-FWD	/5Phos/CGTCAGTACAGGGTGTGATGC	Sec1-BB187-REV	/Sec1BS/TTGATCTTGACCCATCGAAGC
			Secondary Binding Sequences hooked to the REV 53mer primers
			Sec1BS	CACCGACGTCGCATAGAACGGAAGAGCGTGTG
			Sec6BS	CACACGCTCTCCGTCTTGGCCGTGGTCGATCA
PCR2 with the labeled REV 'back primer'
Primer name	Primer sequence
BB506-Alexa488	/5Alex488N/CACCGACGTCGCATAGAACGG		Sec1BS compatible
BB511-ATTO565	/5ATTO565N/CACACGCTCTCCGTCTTGGC		Sec6BS compatible
Secondary Oligos carrying two fluorochromes
Oligo name	Oligo sequence
Sec1-Alexa488-X2	/5Alex488N/CACACGCTCTTCCGTTCTATGCGACGTCGGTGagatgttt/3AlexF488N/
Sec6-ATTO565-X2	/5ATTO565N/TGATCGACCACGGCCAAGACGGAGAGCGTGTGagatgttt/3ATTO565N/
