# Supplementary material for: Repression and 3D-restructuring resolves regulatory conflicts in evolutionarily rearranged genomes
Source: Cell. 2022 Sep 29;185(20):3689–3704.e21. doi: 10.1016/j.cell.2022.09.006 (PMC9567273; doi:10.1016/j.cell.2022.09.006)
Supplement: Table S4. Summary of statistics for RNA-seq, qPCR, related to Figures 2, 5, S1, and S3 [file mmc4.xlsx]

## Sheet: Revision_Table S4 Stats_qPCR_RN
Figure	qPCR	Gene 1	p-value
5B	qPCR	Fat1 vs Triml	0.0331
5B	qPCR	Fat1 vs Zfp42	0.6376
5B	qPCR	Fat1 vs Glob	0.0005
Figure	Gene	DE-Seq Adjusted P-Value
		Wt Limb vs Wt ESCs	Wt Limb vs ΔFat1-enh Limb	Wt Limb vs ΔRex1 Limb	Wt Limb vs ΔD1 Limb	Wt Limb vs ΔD2 Limb	Wt Limb vs ΔD1+2 Limb	Wt Limb vs ΔDNMT3B Limb	Wt Limb vs ΔDNMT3B; ΔD1+2 Limb	Wt ESC vs ΔRex1 ESC	Wt ESC vs ΔD1 ESC	Wt ESC vs ΔD2 ESC	Wt ESC vs ΔD1+2 ESC
2D, 5D, S1C, S3E	Triml1	0	1	1	1	1	1	1	1	0	0.93	0.08	0.52
	Triml2	0	1	0.85	0.27	0.75	1	0.96	1	0	0.74	0	0.06
	Zfp42	0	0.93	0.02	1	0.42	0.11	0	0.4	0	0.46	1	0.74
	Fat1	0.49	0.58	0.79	0	0.56	0	0	0	0.9	0.91	0.92	0.77
