# Supplementary material for: Repression and 3D-restructuring resolves regulatory conflicts in evolutionarily rearranged genomes
Source: Cell. 2022 Sep 29;185(20):3689–3704.e21. doi: 10.1016/j.cell.2022.09.006 (PMC9567273; doi:10.1016/j.cell.2022.09.006)
Supplement: Table S5. Summary of statistics for FISH and polymer modelling analyses, related to Figures 3 and S4 [file mmc5.xlsx]

## Sheet: Revision_Table S5 Stats_FISH_mo
Figure	SBS/FISH	Measurment	Object 1	Tissue	Condition	data points (n)	median	mean	Object 2	Tissue	Condition	data points (n)	median	mean	stars	p-value
3E and S5	FISH	Distance to NE	Fat1	Limb	wt	28	0.2912	0.5831	Fat1	ESC	wt	34	0.2836	0.6148	ns	0.853
3E and S5	FISH	Distance to NE	Rex1	Limb	wt	108	0.1407	0.3348	Rex1	ESC	wt	138	0.2358	0.5525	**	0.0047
3E	FISH	Distance to NE	Rex1	ESC	wt	138	0.2358	0.5525	Rex1	ESC	DRad21	16	0.2971	0.5107	ns	0.7772
3E	FISH	Distance to NE	Rex1	ESC	wt	138	0.2358	0.5525	Rex1	ESC	DCTCF	42	0.526	0.7879	ns	0.0756
3E and S5	FISH	Intermingeling Fraction (Obj.:D1+D2)	Fat1	Limb	wt	65	0.3906	0.3814	Fat1	ESC	wt	39	0.1892	0.2344	**	0.0012
3E and S5	FISH	Intermingeling Fraction (Obj.:D1+D2)	Rex1	Limb	wt	84	0.6497	0.6267	Rex1	ESC	wt	65	0.4502	0.429	***	<0.0001
3E	FISH	Intermingeling Fraction (Obj.:D1+D2)	Rex1	ESC	wt	65	0.4502	0.429	Rex1	ESC	DRad21	35	0.193	0.2263	***	<0.0001
3E	FISH	Intermingeling Fraction (Obj.:D1+D2)	Rex1	ESC	wt	65	0.4502	0.429	Rex1	ESC	DCTCF	49	0.3773	0.3781	ns	0.1514
S5E	FISH	Combined sphericity with D1+D2	Fat1	Limb	wt	61	0.6757	0.6694	Fat1	ESC	wt	31	0.5989	0.5925	***	<0.0001
S5E	FISH	Combined sphericity with D1+D2	Rex1	Limb	wt	87	0.7195	0.7225	Rex1	ESC	wt	63	0.6228	0.6424	***	<0.0001
S5E	FISH	Combined sphericity with D1+D2	Rex1	ESC	wt	63	0.6228	0.6424	Rex1	ESC	DRad21	27	0.5709	0.5793	***	0.0009
S5E	FISH	Combined sphericity with D1+D2	Rex1	ESC	wt	63	0.6228	0.6424	Rex1	ESC	DCTCF	47	0.6443	0.6399	ns	0.8739
S4	SBS	Distance to NE	Rex1	Limb	wt 0.4 KbT	25	0.8137	0.8064	Rex1	Limb	wt 1.2 KbT	88	0.277	0.2948	***	<0.0001
S4	SBS	Distance to NE	Rex1	Limb	wt 1.2 KbT	88	0.277	0.2948	Rex1	Limb	wt 3.0 KbT	31	0.1355	0.1355	***	<0.0001
S4	SBS	Distance to NE	Rex1	Limb	wt 3.0KbT	31	0.1355	0.1355	Rex1	Limb	wt 0.4 KbT	25	0.8137	0.8064	***	<0.0001
S4	SBS	Distance to NE	Fat1	Limb	wt 0.4 KbT	25	0.8574	0.8465	Fat1	Limb	wt 1.2 KbT	88	0.4431	0.4683	***	<0.0001
S4	SBS	Distance to NE	Fat1	Limb	wt 1.2 KbT	88	0.4431	0.4683	Fat1	Limb	wt 3.0 KbT	31	0.2216	0.2214	***	<0.0001
S4	SBS	Distance to NE	Fat1	Limb	wt 3.0KbT	31	0.2216	0.2214	Fat1	Limb	wt 0.4 KbT	25	0.8574	0.8465	***	<0.0001
S4	SBS	Intermingeling Fraction (Obj.:D1+D2)	Rex1	Limb	wt 0.4 KbT	48	0.2791	0.3143	Rex1	Limb	wt 1.2 KbT	88	0.2603	0.2862	ns	0.3416
S4	SBS	Intermingeling Fraction (Obj.:D1+D2)	Rex1	Limb	wt 1.2 KbT	88	0.2603	0.2862	Rex1	Limb	wt 3.0 KbT	54	0.1657	0.2408	ns	0.1734
S4	SBS	Intermingeling Fraction (Obj.:D1+D2)	Rex1	Limb	wt 3.0KbT	54	0.1657	0.2408	Rex1	Limb	wt 0.4 KbT	48	0.2791	0.3143	ns	0.0554
S4	SBS	Intermingeling Fraction (Obj.:D1+D2)	Fat1	Limb	wt 0.4 KbT	48	0.1699	0.1944	Fat1	Limb	wt 1.2 KbT	88	0.1627	0.2037	ns	0.6868
S4	SBS	Intermingeling Fraction (Obj.:D1+D2)	Fat1	Limb	wt 1.2 KbT	88	0.1627	0.2037	Fat1	Limb	wt 3.0 KbT	54	0.1058	0.1242	***	<0.0001
S4	SBS	Intermingeling Fraction (Obj.:D1+D2)	Fat1	Limb	wt 3.0KbT	54	0.1058	0.1242	Fat1	Limb	wt 0.4 KbT	48	0.1699	0.1944	***	0.0006
S4	SBS	Combined sphericity with D1+D2	Rex1	Limb	wt 0.4 KbT	48	0.9252	0.9244	Rex1	Limb	wt 1.2 KbT	88	0.9132	0.9129	***	<0.0001
S4	SBS	Combined sphericity with D1+D2	Rex1	Limb	wt 1.2 KbT	88	0.9132	0.9129	Rex1	Limb	wt 3.0 KbT	54	0.6809	0.6862	***	<0.0001
S4	SBS	Combined sphericity with D1+D2	Rex1	Limb	wt 3.0KbT	54	0.6809	0.6862	Rex1	Limb	wt 0.4 KbT	48	0.9252	0.9244	***	<0.0001
S4	SBS	Combined sphericity with D1+D2	Fat1	Limb	wt 0.4 KbT	48	0.9261	0.9245	Fat1	Limb	wt 1.2 KbT	88	0.9136	0.914	***	<0.0001
S4	SBS	Combined sphericity with D1+D2	Fat1	Limb	wt 1.2 KbT	88	0.9136	0.914	Fat1	Limb	wt 3.0 KbT	54	0.6898	0.6909	***	<0.0001
S4	SBS	Combined sphericity with D1+D2	Fat1	Limb	wt 3.0KbT	54	0.6898	0.6909	Fat1	Limb	wt 0.4 KbT	48	0.9261	0.9245	***	<0.0001
S5	SBS	Distance to NE	Fat1	Limb	wt 1.2 KbT	88	0.4431	0.4683	Fat1	ESC	wt 1.2 KbT	106	0.3181	0.3369	***	<0.0001
S5	SBS	Distance to NE	Rex1	Limb	wt 1.2 KbT	88	0.277	0.2948	Rex1	ESC	wt 1.2 KbT	106	0.3993	0.3911	***	<0.0001
S5	SBS	Distance to NE	D1	Limb	wt 1.2 KbT	88	0.3009	0.3276	D1	ESC	wt 1.2 KbT	106	0.2706	0.3099	ns	0.3122
S5	SBS	Distance to NE	D2	Limb	wt 1.2 KbT	88	0.3846	0.4061	D2	ESC	wt 1.2 KbT	106	0.2562	0.2902	***	<0.0001
S5	FISH	Distance to NE	D1	Limb	wt	60	0.1394	0.285	D1	ESC	wt	92	0.1697	0.463	*	0.0272
S5	FISH	Distance to NE	D2	Limb	wt	76	0.1225	0.2619	D2	ESC	wt	84	0.1569	0.4457	*	0.0205
S5	SBS	Intermingeling Fraction (Obj.:D1+D2)	Rex1	Limb	wt 1.2 KbT	88	0.2603	0.2862	Rex1	ESC	wt 1.2 KbT	106	0.06645	0.09854	***	<0.0001
S5	SBS	Intermingeling Fraction (Obj.:D1+D2)	Fat1	Limb	wt 1.2 KbT	88	0.1627	0.2037	Fat1	ESC	wt 1.2 KbT	106	0.06156	0.07296	***	<0.0001
S5	SBS	Combined sphericity with D1D2	Rex1	Limb	wt 1.2 KbT	88	0.9132	0.9129	Rex1	ESC	wt 1.2 KbT	106	0.8634	0.8594	***	<0.0001
S5	SBS	Combined sphericity with D1D2	Fat1	Limb	wt 1.2 KbT	88	0.9136	0.914	Fat1	ESC	wt 1.2 KbT	106	0.863	0.8569	***	<0.0001
S5 D	SBS	Overlap	D1+D2	Limb	wt 1.2 KbT	88	0.1578	0.1811	D1+D2	ESC	wt 1.2 KbT	106	0.05955	0.06872	***	<0.0001
S5 D	FISH	Overlap	D1+D2	Limb	wt	93	0.161	0.1599	D1+D2	ESC	wt	79	0.02576	0.07131	***	<0.0001
