# Supplementary material for: Repression and 3D-restructuring resolves regulatory conflicts in evolutionarily rearranged genomes
Source: Cell. 2022 Sep 29;185(20):3689–3704.e21. doi: 10.1016/j.cell.2022.09.006 (PMC9567273; doi:10.1016/j.cell.2022.09.006)
Supplement: Table S6. Summary of species used evolutionary comparison, related to Figures 1 and S1 [file mmc6.xlsx]

## Sheet: Table S6 Bridging Species
	Common Name	Scientific Name	Build	Source	Function
mouse-chicken comparison	Mouse	Mus musculus	mm10	NCBI	Reference clade
	Daurian Ground Squirrel	Spermophilus dauricus	speDau1	zoonomia / ncbi
	Human	Homo sapiens	hg38	NCBI
	North Atlantic Right Whale	Eubalaena glacialis	eubGla1	MPI
	African Bush Elephant	Loxodonta africana	loxAfr3	zoonomia / ncbi
	Opossum	Monodelphis domestica	monDom5	MPI	Target clade
	Koala	Phascolarctos cinereus	phaCin1	dnazoo
	Tasmanian Devil	Sarcophilus harrisii	sarHar1	zoonomia / ncbi
	Platypus	Ornithorhynchus anatinus	ornAna4	NCBI	Outgroup
	Western Clawed Frog	Xenopus tropicalis	xenTro9	NCBI
	Elephant Shark	Callorhinchus milii	calMil1	NCBI
mouse-opossum comparison	Mouse	Mus musculus	mm10	NCBI	Reference clade
	Human	Homo sapiens	hg38	NCBI
	Opossum	Monodelphis domestica	monDom5	MPI
	Platypus	Ornithorhynchus anatinus	ornAna4	NCBI
	Chicken	Gallus gallus	galGal6	NCBI	Target clade
	Adelie Penguin	Pygoscelis adeliae	pygAde1	GigaDB
	Ostrich	Strutio camelus	strCam1	dnazoo
	Chinese Alligator	Alligator sinensis	allSin1	dnazoo
	Green Anole Lizard	Anolis carolinensis	anoCar2	NCBI
	Western Clawed Frog	Xenopus tropicalis	xenTro9	NCBI	Outgroup
	Zebrafish	Danio rerio	danRer10	NCBI
	Spotted Gar	Lepistosteus oculatus	lepOcu1	NCBI
	Elephant Shark	Callorhinchus milii	calMil1	UCSC
opossum-chicken comparison	Opossum	Monodelphis domestica	monDom5	MPI	Reference clade
	Koala	Phascolarctos cinereus	phaCin1	dnazoo
	Tasmanian Devil	Sarcophilus harrisii	sarHar1	zoonomia/ncbi
	Platypus	Ornithorhynchus anatinus	ornAna4	NCBI
	African Bush Elephant	Loxodonta africana	loxAfr3	zoonomia/ncbi
	Chicken	Gallus gallus	galGal6	NCBI	Target clade
	Adelie Penguin	Pygoscelis adeliae	pygAde1	GigaDB
	Ostrich	Strutio camelus	strCam1	dnazoo
	Chinese Alligator	Alligator sinensis	allSin1	dnazoo
	Green Anole Lizard	Anolis carolinensis	anoCar2	NCBI
	Western Clawed Frog	Xenopus tropicalis	xenTro9	NCBI	Outgroup
	Elephant Shark	Callorhinchus milii	calMil1	UCSC
